# Supplementary material for: Right Parietal rTMS Induces Bidirectional Effects of Selective Attention upon Object Integration
Source: Brain Sci. 2025 May 3;15(5):483. doi: 10.3390/brainsci15050483 (PMC12110648; doi:10.3390/brainsci15050483)
Supplement: Supplementary file 1 [file brainsci-15-00483-s001.zip]

Archive with 1 entries (1 files):
- brainsci-3511756-supplementary.pdf
